# Supplementary material for: The Evolving Scenario of COVID-19 in Hemodialysis Patients
Source: Int J Environ Res Public Health. 2022 Aug 31;19(17):10836. doi: 10.3390/ijerph191710836 (PMC9518574; doi:10.3390/ijerph191710836)
Supplement: Supplementary file 1 [file ijerph-19-10836-s001.zip]

Archive with 1 entries (1 files):
- ijerph-1830954-supplementary.pdf
